# Supplementary material for: Quality Control of Stem Cell-Based Cultured Meat According to Specific Differentiation Abilities
Source: Cells. 2024 Jan 11;13(2):135. doi: 10.3390/cells13020135 (PMC10814720; doi:10.3390/cells13020135)
Supplement: Supplementary file 1 [file cells-13-00135-s001.zip]

Archive with 1 entries (1 files):
- cells-2731511-supplementary.pdf
